# Supplementary material for: Oligomalt, a New Slowly Digestible Carbohydrate, Is Well Tolerated in Healthy Young Men and Women at Intakes Up to 180 Gram per Day: A Randomized, Double-Blind, Crossover Trial
Source: Nutrients. 2023 Jun 15;15(12):2752. doi: 10.3390/nu15122752 (PMC10305601; doi:10.3390/nu15122752)
Supplement: Supplementary file 1 [file nutrients-15-02752-s001.zip]

Archive with 1 entries (1 files):
- nutrients-2425818-supplementary.pdf
